# Supplementary material for: Impact of axial length correction in high intraocular pressure eyes on intraocular lens power calculation
Source: PLoS One. 2026 May 20;21(5):e0349117. doi: 10.1371/journal.pone.0349117 (PMC13189341; doi:10.1371/journal.pone.0349117)
Supplement: S1 Data — This file contains the raw data used in this study, including biometric parameters, corneal power measurements, and data for the normal IOP group. (XLSX) [file pone.0349117.s002.xlsx]

## Sheet: Basic data
			Preoperative						Postoperative 3 months											Predicted refraction(D)				Preoperative					Postoperative 3 months
No	Surgical procedure	Diagnosis	IOP (mmHg)	BCVA	Sphere (D)	Cylinder (D)	Axis (°)	Central Corneal Thickness (µm)(CASIA2)	IOP (mmHg)	BCVA	Sphere (D)	Cylinder (D)	Axis (°)	Central Corneal Thickness (µm)(CASIA2)		IOL	IOL power (D)	IOL fixation position		SRK/T	Haigis	Barrett Universal Ⅱ		Axial Length (mm)	Av.Keratometric (D)	Anterior Chamber Depth (mm)	Lens Thickness (mm)	Central Corneal Thickness (µm)	Axial Length (mm)	Av.Keratometric (D)	Anterior Chamber Depth (mm)	Lens Thickness (mm)	Central Corneal Thickness (µm)
1	PEA+IOL+GSL	AACG, Keratocnus	31	hand motion	0	0		556	11	0.8	-2.25	-3	80	552		PN6A	23.5	in		-0.8	-1.71	-1.27		22.07	47.66	1.86	5.19	544	21.95	49.33	3.92	0.88	541
2	PEA+IOL+GSL	AACG	40	0.3	0	-1	145	571	11	1.2	1.75	-0.5	85	521		SN60WF	25.5	in		0.29	-0.13	-0.27		21.48	46.35	1.94	4.89	570	21.32	46	4.49	0.67	518
3	PEA+IOL+GSL	AACG	67	0.02	0	0		549	11	0.5	0	0		514		PN6A	23	in		-0.19	-0.75	-0.7		22.24	46.29	1.98	5.48	555	22.05	45.92	3.96	0.88	511
4	Vitrectomy+Lensectomy+IOL	SG, Lens dislocation	35.7	1	13	-0.75	105	583	16	1	-2	-0.75	110	572		NX-70S	26	SF-in		Unknown	Unknown	Unknown		23.57	43.1	Unknown	Unknown	586	23.42	43.73	4.38	1.04	571
5	PEA+IOL+GSL	AACG	53	0.01	0	0		561	10	1	0	-1	15	499		SN60WF	26	in		-0.71	-0.9	-1.22		22.16	44.37	2.03	5.02	547	21.84	44.98	4.19	0.65	498
6	PEA+IOL+GSL	AACG	46	0.06	-2	0		542	12	1	0.75	-0.5	50	466		CNA0T0	21	in		-0.24	-0.31	-0.66		24.4	41.84	1.86	5.02	550	24.17	41.59	4.22	0.56	466
7	PEA+IOL+GSL	AACG	53.3	0.4	0.5	-1.25	50	586	11	1.2	0.5	-1.75	45	553		PN6A	23	in		-0.49	-0.7	-0.96		21.98	47.07	2.2	5.07	581	21.78	47.24	4.29	0.9	554
8	PEA+IOL+GSL	AACG	55	0.1	1.5	-3	90	605	17	1	0.5	-1.25	95	570		PN6A	22	in		-0.23	-0.86	-0.73		22.42	46.69	2.16	5.59	597	22.23	46.88	4.16	0.86	569
9	PEA+IOL+GSL	AACG	69	0.01	0	0		587	17	0.7	1.25	0		587		CNA0T0	23.5	in		-0.58	-0.8	-0.9		23.09	43.83	2.26	5.62	598	22.73	43.61	4.76	0.63	561
10	PEA+IOL+GSL	AACG	57	0.3	-3.75	-1.25	145	578	11	1.5	0.5	-0.75	150	546		PN6A	22	in		-0.21	-0.45	-0.68		23.2	44.15	2.06	5.18	572	23	44.29	4.21	0.97	553
11	PEA+IOL+GSL	PACG	39.3	0.15	-6	-2.5	90	519	10	0.8		-1.75	90	517		CNA0T0	22	in		-0.61	-1.44	-1.15		22.79	46.28	2.1	5.02	516	22.75	46.61	4.57	0.62	518
12	PEA+IOL+μLOT	SG(Pseudoexfoloation Glaucoma)	41	1	-1	-2.5	80	539	17	1.2	-1.25	-2.5	95	547		PN6A	19	in		-2.42	-2.3	-2.77		24.71	44.83	3.26	4.66	527	24.58	44.37	4.01	0.84	543
13	PEA+IOL+Core Vitrectomy+CTR	AACG, Zonular rupture	69	0.1	-3	-1.5	85	634	17	1.2	-0.5	0		596		PN6A	19	in		-0.82	-1.04	-1.12		24.9	42.78	1.94	5.37	635	24.73	42.87	4.36	0.79	590
14	PEA+IOL+GSL	PACG	37.7	0.6	3	-2	100	562	15	1.2	0	-1	115	554		PN6A	25	in		-0.36	-0.19	-0.53		22.72	42.99	2.13	5.23	553	22.68	43.36	4.06	0.9	556
15	PEA+IOL+GSL	AACG	65	0	0	0		618	14	1.2	0.75	-1	75	551		PN6A	25	in		-0.57	-0.39	-0.78		22.82	42.95	2.19	5.2	620	22.65	43	4.06	0.92	549
16	PEA+IOL+GSL+Anterior Vitrectomy	AACG, Vitreous collapse	56	0	0	0		568	12	0.7p	1.5	-1.5	80	524		NX-70S	24	out of the bag		0.52	0.5	-0.33		22.84	42.9	1.91	5.82	568	22.65	43.03	4.35	1.01	526
17	PEA+IOL+GSL	AACG	48	0.5	2	-2	130	574	13	1.2	0	-1.25	135	529		NX-70S	23.5	in		-0.5	-1.04	-0.95		22.61	45.56	2.05	5.7	580	22.49	45.13	3.98	1.11	527
18	PEA+IOL+GSL	AACG, Iritis	38	hand motion	0	0		542	8	hand motion	0	0		524		PN6A	23.5	in		0.03	-0.34	-0.18		22.09	45.74	2.15	5.47	533	21.93	45.7	3.81	0.91	548
19	PEA+IOL+GSL	SG(Uveitis)	72	0.3	-3.5	0		622	13	1.2	-3	-0.25	100	594		PN6A	19	in		-3.65	-3.85	-4.08		25.61	44.15	2.67	5.04	620	25.41	43.91	4.47	0.74	589
PEA, phacoemulsification and aspiration; IOL, intraocular lens; GSL, goniosynechialysis; μLOT, microhook ab interno trabeculotomy; CTR, capsular tension ring; AACG, Acute angle-closure glaucoma; SG, secondary glaucoma; PACG, Primary angle-closure glacoma; IOP, intraocular pressure; BCVA, best-corrected visual acuity;

## Sheet: Corneal power
		Preoperative		Postoperative 3 months
No	Eyes	Keratometric	Posterior	Keratometric	Posterior
1	Left	46.2	-6.5	46	-6.5
2	Left	44.2	-6.6	44.9	-6.3
3	Left	41.8	-5.8	41.7	-5.8
4	Left	46.9	-6.6	47.2	-6.7
5	Right	46.5	-6.6	46.7	-6.8
6	Right	43.7	-6.1	43.3	-6.2
7	Left	43.9	-6.2	44.1	-6.3
8	Right	46.4	-6.5	46.7	-6.5
9	Right	44.4	-6.3	44.7	-6.3
10	Right	42.8	-6.2	43.17	-6.23
11	Left	42.5	-6.1	42.32	-6.11
12	Right	45.42	-6.23	45.18	-6.36
13	Left	44.28	-6.17	44.08	-6.24
14	Right	45.5	-6.4	45.8	-6.6

## Sheet: Normal IOP group
	Preoperative			Postoperative 3 months
No	Axial Length (mm)	Anterior Chamber Depth (mm)	Lens Thickness (mm)	Axial Length (mm)	Anterior Chamber Depth (mm)	Lens Thickness (mm)
1	21.18	2.58	5.01	21.18	4.07	0.99
2	21.45	2.58	4.75	21.41	3.95	0.97
3	21.54	2.76	4.95	21.54	4.3	0.92
4	21.57	2.91	4.36	21.55	3.98	1
5	21.88	2.82	4.92	21.86	4.1	0.89
6	22.02	3.1	3.82	21.97	4.13	0.8
7	22.03	2.59	5.09	22.01	4.15	0.92
8	22.16	3.74	4.07	22.11	4.42	0.95
9	22.13	3.46	4.1	22.12	4.42	0.83
10	22.22	2.9	4.41	22.19	4.08	0.88
11	22.32	3.16	4.21	22.29	4.13	0.85
12	22.35	2.51	4.99	22.33	3.95	0.96
13	22.37	2.59	5.67	22.39	4.43	0.86
14	22.45	2.8	4.79	22.44	4.13	0.87
15	22.45	3.59	4.23	22.44	4.53	0.95
16	22.43	3.24	4.55	22.45	4.43	0.91
17	22.57	2.9	4.84	22.51	4.27	0.92
18	22.58	2.78	4.81	22.59	4.34	0.83
19	22.63	3.1	4.22	22.6	4.11	0.94
20	22.68	3.16	3.95	22.63	4.3	0.88
21	22.64	3.18	4.63	22.64	3.97	0.96
22	22.73	3.05	4.95	22.65	4.22	0.92
23	22.71	2.87	5.03	22.65	4.39	0.99
24	22.66	2.98	4.25	22.66	4.1	0.89
25	22.71	2.46	5.41	22.67	4.06	0.94
26	22.68	2.66	4.85	22.69	4.12	0.92
27	22.76	2.62	4.84	22.72	4.19	0.85
28	22.75	2.3	4.98	22.75	3.8	0.91
29	22.75	3.76	4.63	22.75	4.71	0.83
30	22.84	3.38	3.89	22.77	4.19	0.89
31	22.84	3.33	4.78	22.83	4.39	0.89
32	22.89	3.13	4.81	22.83	4.41	0.91
33	22.84	2.93	4.11	22.83	4.2	0.87
34	22.92	3.14	4.15	22.85	4.16	0.84
35	22.92	3.4	4.29	22.89	4.42	0.85
36	23.94	2.63	4.95	22.91	4.05	0.87
37	22.9	3.5	5.05	22.92	4.58	0.85
38	23.02	2.89	4.46	22.99	4.37	0.8
39	23.05	3.13	4.53	23	4.13	0.87
40	23.04	2.4	5.31	23.01	4.58	1.14
41	23.07	2.23	5.34	23.04	4.22	1.05
42	23.04	3.02	4.58	23.05	4.12	0.89
43	23.05	2.83	5.18	23.08	4.22	0.83
44	23.01	3.06	4.57	23.1	4.09	0.89
45	23.15	3.53	4.33	23.1	4.55	0.88
46	23.16	2.48	5.59	23.17	4.18	0.82
47	23.19	3.61	3.8	23.17	4.49	0.81
48	23.28	2.77	5.01	23.28	4.32	0.85
49	23.41	3.16	4.18	23.35	4.22	0.83
50	23.49	3.05	4.59	23.44	4.43	0.85
51	23.89	3.59	4.2	23.51	4.31	0.82
52	23.71	3.26	4.28	23.71	4.4	0.84
53	24.04	3.68	4.02	23.86	4.45	0.85
54	24.68	3.05	4.5	24.46	4.4	0.79
55	24.62	3.63	4.32	24.6	4.7	0.84
56	24.58	3.38	3.99	24.6	4.33	0.81
57	24.9	3.07	5.04	24.93	4.35	0.74
